# Supplementary material for: Antibiotic duration for common bacterial infections—a systematic review
Source: JAC Antimicrob Resist. 2025 Jan 29;7(1):dlae215. doi: 10.1093/jacamr/dlae215 (PMC11775593; doi:10.1093/jacamr/dlae215)
Supplement: dlae215_Supplementary_Data [file dlae215_supplementary_data.zip]

Archive with 2 entries (2 files):
- fig_suppl_effect_ni.png
- Supp_241122.docx
